# Supplementary material for: Galectin-3 promotes fibrosis in ovarian endometriosis
Source: PeerJ. 2024 Feb 14;12:e16922. doi: 10.7717/peerj.16922 (PMC10874174; doi:10.7717/peerj.16922)
Supplement: Supplemental Information 1 [file peerj-12-16922-s001.xlsx]

## Sheet: Sheet1
2A
non-OVE	0.93	0.98	1.02	0.99	0.83	1.02	1.11	1.01	1.04	0.98	1.01	0.84	0.97	0.95	0.98	1.02	1.08	1.01	1.07	0.87	1.19	1.05	1.07
OVE ectopic	8.47	8.68	7.32	7.8	8.85	8.43	7.8	7.83	6.79	7.74	7.15	7.71	7.15	7.2	8.37	8.64	8.48	8.56	8.3	6.67	7.6	8.98	8.03	8.53	7.77	8.39	8.03	8.37	6.88	8.57	8.86
OVE eutopic	1.26	1.2	1.18	1.24	1.39	1.27	1.25	1.37	1.17	1.09	1.13	1.3	1.23	1.31	1.07	1.33	1.28	1.29	1.25	1.16	1.3	1.45	1.06	1.39	1.32	1.25	1.19	1.16	1.34	1.16	1.2
2B
non-OVE	1.04	0.98	1.08	0.94	0.94	1.12	0.96	0.91	1.07	0.97	0.96	1.1	1.03	0.96	1.05	1.1	0.96	1.08	0.98	1.02	1.06	1.08	0.92
OVE ectopic	4.37	4.19	4.08	3.23	4.24	3.58	3.69	4.59	3.55	4.09	3.83	3.75	4.22	3.41	3.84	4.14	3.65	3.31	3.78	3.62	4.21	4.09	4.17	3.74	4.26	3.55	4.33	3.43	4.14	3.61	3.3
OVE eutopic	1.61	1.93	1.74	1.8	1.84	1.76	1.73	1.63	1.6	1.76	1.82	1.99	1.73	1.87	1.75	1.78	1.64	1.86	1.71	0.66	1.8	1.89	1.76	1.78	1.78	1.79	1.71	1.76	1.56	1.71	1.76
2C
non-OVE	1.04	0.98	1.03	0.93	0.96	1.08	1.06	1	0.99	1.07	0.99	0.96	1.02	0.92	0.98	0.94	0.95	0.92	1.05	0.94	1.02	1.14	0.99
OVE ectopic	5.76	6.02	5.6	5.76	6.33	5.18	5.59	4.81	6.03	5.32	5.45	5.86	5.74	5.95	5.66	5.8	6.01	5.98	6.05	5.33	5.8	6	6.12	5.8	6.08	5.44	5.8	6.37	5.84	5.67	5.68
OVE eutopic	2.12	2027	2.06	2.11	2.09	2.15	2.02	2.18	2.08	2.22	2.1	2.08	2.21	2.22	2.07	2.15	2.28	2.15	2.05	2.07	2.15	2.16	2	1.97	2.9	2.13	2.08	2.06	2.29	2.07	2.13
2D
non-OVE	0.9	1.03	1.16	0.92	1.97	1.02	1.09	1.03	1.03	0.91	1.12	1	1.02	1.03	0.96	0.93	1.06	1.12	1.02	1.05	1.06	1.14	0.92
OVE ectopic	4.41	4.23	5.2	4.19	4.3	4.15	3.64	4.3	3.7	4.3	4.01	4.29	4.9	4.69	4.06	4.26	3.82	4.3	4.54	4.4	3.64	4.16	4.41	3.91	4.45	4.3	4.69	4.51	4.58	4.3	3.67
OVE eutopic	2.1	2.27	2.4	2.13	2.15	2.51	2.24	1.98	1.95	2	2.43	1.98	2.4	2.25	2.31	2.13	2.37	1.92	1.98	1.98	2.34	2.23	2.08	2.38	2.25	2.13	2.2	2.56	2.28	2.02	2.31
3B
non-OVE	1.06	1.07	0.94	0.96	1.07	0.86	1.04	1.1	1.21	0.94	0.97	1	1.01	0.95	0.93	1.01	0.99	1.04	1.01	1.05	1.04	1.11	0.93
OVE ectopic	2.7	2.67	2.88	2.71	2.63	2.36	2.77	2.85	2.67	2.85	2.64	3.02	2.78	2.71	2.56	2.94	2.6	2.82	2.52	2.73	2.61	2.7	2.79	2.62	2.5	2.91	2.75	2.83	2.6	2.63	2.52
OVE eutopic	1.21	0.41	1.6	1.41	1.54	0.97	1.1	1.46	1.26	1.35	1.49	1.41	1.51	1.29	0.91	1.64	1.56	0.94	1.56	1.47	1.32	1.13	2.14	1.31	0.89	1.06	1.85	1.59	1	1.14	1.31
3C
non-OVE	1.13	1.04	0.93	1.1	1.07	1.09	1.04	0.99	0.94	1	1.05	0.96	0.99	0.99	1.06	1.04	0.97	0.95	0.99	1.02	0.99	1	0.95
OVE ectopic	2.58	2.34	2.42	2.38	2.35	2.2	2.15	2.54	2.38	2.26	2.35	2..47	2.26	2.41	2.48	2.21	2.07	2.26	2.32	2.35	2.35	2.3	2.49	2.43	2.52	2.46	2.39	2.12	2.34	2.42	2.34
OVE eutopic	1.62	1.35	1.49	0.88	1.26	1.37	1.59	1.12	1.44	1.21	0.35	1.39	0.96	1.4	1.32	1.26	1.23	1.13	0.8	1.31	1.55	1.68	1.21	1.58	1	1.51	1.72	1.2	1.12	1.04	1.12
3D
non-OVE	1.01	0.93	1.02	1.02	1	1.07	1.02	1.01	0.98	0.97	0.99	0.94	1.01	0.92	0.94	0.96	0.95	1.09	0.95	0.96	1	0.9	1
OVE ectopic	4.28	4.03	4.26	4.45	3.71	4.37	4.45	4.22	4.03	4.9	4.29	4.51	4.47	4.42	4.8	4.35	4.28	4.35	4.2	4.25	4.21	4.45	4.69	4.35	4.55	4.14	4.29	4.66	4.02	4.44	4.53
OVE eutopic	1.61	1.64	1.49	1.64	1.67	1.6	1.64	1.55	1.61	1.61	1.59	1.7	1.67	1.76	1.68	1.52	1.56	1.71	1.68	1.63	1.6	1.78	1.61	1.72	1.78	1.68	1.59	1.53	1.64	1.71	1.67
3E
non-OVE	1	1.07	0.93	0.96	0.98	1.04	0.98	1.02	1.05	1.06	0.94	1.04	1	0.87	1.04	0.98	1.05	0.98	0.92	0.95	1.12	1.05	0.99
OVE ectopic	1.88	2.07	2.2	2.05	2.12	1.98	2	2.06	1.93	1.89	1.98	2.24	1.96	1.95	2.2	2.07	1.88	2.09	2.07	2.05	1.97	2.09	2	1.98	2.03	2.05	1.96	2.03	1.97	2.11	2.01
OVE eutopic	1.06	1.05	1.28	0.77	1.16	1.13	1.11	1.4	1.46	1.15	1.02	1.38	1.15	1.18	1.62	1.27	1.03	0.977	1.38	0.83	1.02	1.45	1.29	0.99	0.97	0.69	1.55	1.41	1.15	1.02	1.21
4B
non-OVE	107.9	103.7	101	106.3	93.9	97.6	96.9	96.4	105.2	102.3	90.5	102.2	98.9	103.1	104.5	99.8	104.9	100.9	98.7	96.3	97.1	100.5	102.8
OVE ectopic	265.8	283.4	272.8	248.1	248.7	264	277	270.7	244.5	266.3	264	254.3	268.5	258	261.2	282	280.7	241.2	266	241.2	234.8	260.9	287.9	250.4	291.6	237.1	278.9	270.7	264	260	276.2
OVE eutopic	183	191.5	185.1	199.7	177	183	166.8	172.1	173.4	194.2	186.2	183.5	188.5	183	169.1	185.1	190.4	186.4	166.4	190	172.5	171.1	198.3	183	185	193.2	187.4	173.6	171.1	178.9	190.9
4C
non-OVE	101.2	95.8	98.7	101	99.2	89.2	107	100.7	102.5	98.9	100.6	89.7	98.1	97	98.6	101.3	105.2	100.3	104.3	91.8	110.7	104.4	104.2
OVE ectopic	257.5	236.8	264.9	269.7	291.1	247.2	251.6	280.4	255.3	270.1	249.5	255.5	289.3	233.3	291.7	267	257.5	253.9	273.7	254	288.7	281.5	261	269.3	275.8	250	272.4	267	262.1	272.6	271.3
OVE eutopic	150.2	161.3	171.2	158.2	178.9	161.2	158.9	167.5	148.9	159.4	181.8	171.7	181.4	158.8	151.3	159.5	168.9	178.2	161.8	159.7	167.3	163.1	176.9	173.9	140.2	158.6	167.9	165.6	154.9	167.5	168.8
4D
non-OVE	100.7	89.4	106.3	104.1	103.4	98.5	99.2	104.3	103.9	96.3	93.5	96.1	104.3	90.7	113.8	99.2	101	103.4	93.4	91	98.6	102.4	99.3
OVE ectopic	208.3	28.4	225.4	220.2	198.7	205.8	218.6	249.3	499.9	210.4	220.6	214.5	216.9	205.9	207	210.7	204.4	212.9	218.6	225.5	219.6	233.7	220.5	214.9	196.8	203.8	209.5	224.7	211.2	236	213.8
OVE eutopic	145.7	160.1	142.4	163.6	142	161.3	148.3	141.8	146.4	156.5	142.9	161.2	139.6	149.7	144.6	143.7	158.9	156.8	148.9	158.6	167.5	149.3	160.9	167.2	158.9	162.8	133	148.7	168.5	172.4	150.3
4E
non-OVE	102.1	94.7	103.2	96.5	98.8	108.1	103.4	97.9	105.1	94.9	99.3	101.2	88.4	98.9	95	98.4	97.6	95.2	108.2	101.3	102.5	109.9	89.9
OVE ectopic	248.7	231.5	236.5	215.2	227.6	257.8	225.4	241.4	240	279.4	250.4	244	238.2	252.9	237.1	244	259.5	264.8	236.4	264.4	247.3	244	232.6	222.8	245.6	215.4	254.6	247.8	244.6	244	254.6
OVE eutopic	160	192.6	163.2	167.4	183.1	165.8	156.4	164.4	168.2	187	162.4	166.2	171.6	179.7	174.9	163.1	154.9	178.4	171.1	170.4	155.5	170.9	179.4	178	162	185.7	157.2	165.8	166.1	175.7	166.5
6A	NESC							ECSC							EUSC
	1.07	1.11	0.96	0.9	1.03	1		5.61	4.93	4.9	5.56	4.85	6.15		2.38	1.9	2.09	2.13	2.17	2.16
6B	NESC							ECSC							EUSC
	1.05	1.09	1.01	0.92	1.03	0.94		2.42	3.05	2.9	2.77	3.51	2.7		1.7	1.62	1.85	1.76	1.7	1.62
6C	NESC							ECSC							EUSC
	0.98	1.08	1.05	0.93	0.97	1.02		3.57	3.95	3.22	3.59	3.25	4.33		2.04	1.97	1.95	1.79	1.92	1.87
6D	NESC							ECSC							EUSC
	1.03	0.92	1.05	1.03	0.93	1.04		3.23	3.01	2.54	2.61	3.09	2.79		1.73	1.56	1.6	1.35	1.67	1.4
7B	NESC							ECSC							EUSC
	0.93	1.08	0.98	1	1.04	0.94		3.32	2.9	3.12	2.68	2.9	2.78		1.22	1.44	1.34	1.18	1.29	1.37
7C	NESC							ECSC							EUSC
	1.06	0.98	0.93	0.94	0.92	1.07		1.83	1.93	1.85	2.05	1.8	1.54		1.59	1.38	1.61	1.46	1.54	1.57
7D	NESC							ECSC							EUSC
	0.93	1.11	0.91	1.01	1	0.98		4.25	3.85	3.42	3.64	3.9	4.63		2.14	2.06	2.24	2.02	2.16	1.99
7E	NESC							ECSC							EUSC
	1.01	1.1	0.92	0.96	0.9	1.04		2.48	2.09	2.32	2.26	2.65	2.3		1.08	1.11	1.19	1.3	1.16	1.16
8A	Control							NC-shRNA							Gal-3-shRNA-1							Gal-3-shRNA-2							Gal-3-shRNA-3
	1	1.01	0.97	1.08	1.01	0.93		1.07	1.01	0.97	1.14	0.97	1.07		0.25	0.27	0.31	0.29	0.22	0.19		0.72	0.71	0.59	0.58	0.63	0.64		0.57	0.6	0.46	0.59	0.55	0.55
8B	Control							NC-shRNA							Gal-3-shRNA							NC-OE							Gal-3-OE
	1.07	0.9	0.96	1.05	1.07	1.08		1.07	0.97	0.96	1.02	1.06	1.07		0.26	0.31	0.27	0.26	0.25	0.17		1.02	1.1	1.03	1.1	0.97	1.11		3.37	3.65	3.43	3.41	3.71	3.7
8C	Control							NC-shRNA							Gal-3-shRNA							NC-OE							Gal-3-OE
	1.02	0.97	1.06	0.94	1.04	0.97		0.93	1.11	0.99	1.02	1	0.9		0.23	0.31	0.3	0.29	0.25	0.38		1.01	1.09	1	1.09	0.94	1.02		2.74	2.92	2.83	2.65	2.64	2.86
8D	Control							NC-shRNA							Gal-3-shRNA							NC-OE							Gal-3-OE
	1.06	1.13	0.91	1	0.92	1		1.04	1.07	1.14	1.06	1.16	1.11		0.29	0.39	0.37	0.3	0.4	0.37		1.02	1.13	1.07	1.02	1.01	1.14		2.53	2.62	2.76	2.84	2.52	2.54
8E	Control							NC-shRNA							Gal-3-shRNA							NC-OE							Gal-3-OE
	1.06	0.98	0.96	1.08	0.95	0.91		1.15	1.09	1.07	1.05	1.01	1.06		0.37	0.3	0.25	0.35	0.27	0.34		0.96	1.15	1.03	1.01	1.09	1.08		2.37	2.09	2.17	2.14	2.35	2.29
9B	Control							NC-shRNA							Gal-3-shRNA							NC-OE							Gal-3-OE
	0.97	1	0.96	1.03	0.95	1.07		1.09	1.01	1.14	1.08	1.08	0.98		0.43	0.27	0.31	0.35	0.27	0.35		1.05	1.16	1.21	1.14	1.11	1.08		2.49	2.5	2.55	2.81	2.68	2.53
9C	Control							NC-shRNA							Gal-3-shRNA							NC-OE							Gal-3-OE
	1.09	0.96	1.07	1.04	1	0.95		1.05	1.08	0.98	0.5	1.03	1.01		0.26	0.23	0.3	0.31	0.24	0.32		0.99	0.9	0.92	0.96	1.05	0.97		2.51	2.43	2.15	2.28	2.2	2.44
9D	Control							NC-shRNA							Gal-3-shRNA							NC-OE							Gal-3-OE
	1.04	0.99	1.13	0.95	0.9	1.08		0.99	1.08	1	1.15	0.98	1.06		0.38	0.4	0.47	0.38	0.49	0.43		1.1	1	0.93	1.01	0.96	0.91		1.99	2.11	2.21	2.23	2.14	2.36
9E	Control							NC-shRNA							Gal-3-shRNA							NC-OE							Gal-3-OE
	0.94	1.06	0.93	1.03	1.01	0.95		1.07	1.09	1.06	1.02	1.01	1.19		0.31	0.22	0.34	0.29	0.32	0.37		1.07	0.96	0.98	1.05	0.89	0.96		2.05	1.94	2.09	1.87	1.94	2.15
