# Supplementary material for: Galectin-3 promotes fibrosis in ovarian endometriosis
Source: PeerJ. 2024 Feb 14;12:e16922. doi: 10.7717/peerj.16922 (PMC10874174; doi:10.7717/peerj.16922)
Supplement: Supplemental Information 3 [file peerj-12-16922-s003.xls]

## Sheet: Sheet1
ITEM TO CHECK	IMPORTANCE	CHECKLIST
EXPERIMENTAL DESIGN
Definition of experimental and control groups	E	2.1 Collection of Tissue Samples Experimental groups: the ectopic endometrial tissues from OVE patients, ; Control groups: the eutopic endometrial tissues from OVE patients, and the eutopic endometrial tissues from non-OVE patients
Number within each group	E	2.1 Collection of Tissue Samples Experimental groups: n=31; Control groups: n=31; n=23
Assay carried out by core lab or investigator's lab?	D
Acknowledgement of authors' contributions	D
SAMPLE
Description	E	2.1 Collection of Tissue Samples tissue samples were obtained from OVE patients and non-OVE patients.
Volume/mass of sample processed	D	2.1 Collection of Tissue Samples Tissue samples: 40-60 mg
Microdissection or macrodissection	E	2.1 Collection of Tissue Samples macrodissection
Processing procedure	E	2.1 Collection of Tissue Samples Two-step centrifugation protocol (2000g for 10 min at 4°C, 12000g for 10 min at 4°C)
If frozen - how and how quickly?	E	2.1 Collection of Tissue Samples Tissue samples were immediately frozen in liquid nitrogen.
If fixed - with what, how quickly?	E	Not fixed.
Sample storage conditions and duration (especially for FFPE samples)	E	2.1 Collection of Tissue Samples Samples were stored at -80°C until use.
NUCLEIC ACID EXTRACTION
Procedure and/or instrumentation	E	2.9 RT-qPCR RNA extraction from tissues and cells. Total RNAs were extracted from tissue samples and cells using Trizol reagent according to the manufacturer's instructions. Briefly, 1 ml of Trizol Reagent was added to 50-100 mg of tissue. For cells RNA extraction, cells were washed twice with iced PBS. One milliliter of Trizol Reagent was added directly to the culture dish to lyse the cells. Lys…
Name of kit and details of any modifications	E	2.9 RT-qPCR TRIzol reagent; TIANScript cDNA Kit ; SYBR Green Master Mix Kit
Source of additional reagents used	D	2.9 RT-qPCR Chloroform (Merck); isopropyl alcohol (Beyotime); Ethanol (Beyotime); DEPC-Treated Water (Ambion) Water(Ambion)
Details of DNase or RNAse treatment	E	2.9 RT-qPCR 1 ug of RNA was treated with 1 ul of gDNA Erase and 2ul 5x gDNA Eraser Buffer in a 20 ul final volume reaction. Digestion of DNA was achieved with 2 minutes incubation at 42℃.
Contamination assessment (DNA or RNA)	E	2.9 RT-qPCR Reverse transcription controls (without enzyme) were performed in order to assess the existence of DNA in the RNA sample. For that purpose, RNA was processed as a normal sample in the RT step,except that no reverse transcriptase was added to the reaction mixture.
Nucleic acid quantification	E	2.9 RT-qPCR RNA concentration was assessed using spectrophotometry by measuring the bsorbance at 260 nm UV light.
Instrument and method	E	2.9 RT-qPCR Spectrophotometry (Eppendorf).
Purity (A260/A280)	D	2.9 RT-qPCR RNA purity was determined by measuring the absorbance at OD260 and OD280.
Yield	D	2.9 RT-qPCR RNA yield was calculated using spectrophotometry.The average yield was about 1200 ng/ul for tissue RNA and approximate 190 ng/ul for plasma RNA.
RNA integrity method/instrument	E	2.9 RT-qPCR RNA integrity was assessed using Agilent's 2100bioabalyzer (Agilent Technologies,Santa Clara, CA, USA)
RIN/RQI or Cq of 3' and 5' transcripts	E	Not Applicable
Electrophoresis traces	D
Inhibition testing (Cq dilutions, spike or other)	E	2.9 RT-qPCR The standard curve has been considered sufficient to rule out the presence of inhibitors of reversee-transcipition on activity or PCR also taking into account the high quality of starting RNAs.
REVERSE TRANSCRIPTION
Complete reaction conditions	E	2.9 RT-qPCR Reverse transcription was carried out in 20ul reaction volume.Briefly, 1ug total RNA, 2ul 5x gDNA Eraser Buffer, 1ul gDNA Eraser and nuclease-free water were mixed well and incubated for 2 min at 42℃ to eliminate genomic DNA. For the synthesis of cDNA, 4ul 5x PrimeScript Buffer 2, 1ul PrimeScript RT Enzyme Mix 1, 1ul RT Primer Mix and 4ul nuclease-Free water were then added, and the r…
Amount of RNA and reaction volume	E	2.9 RT-qPCR Amount of RNA:1000ng; Reaction volume: 20ul
Priming oligonucleotide (if using GSP) and concentration	E	2.9 RT-qPCR Oligo dTprimer:50pmol/20ul reaction system
Reverse transcriptase and concentration	E	2.9 RT-qPCR PrimeScript RT Enzyme Mix 1
Temperature and time	E	2.9 RT-qPCR Specified in "Complete reaction conditions"
Manufacturer of reagents and catalogue numbers	D	2.9 RT-qPCR PrimeScript™ RT reagent kit with gDNA Eraser (Takara:RR047A)
Cqs with and without RT	D*
Storage conditions of cDNA	D	2.9 RT-qPCR Minus 20 degrees Celsius
qPCR TARGET INFORMATION
If multiplex, efficiency and LOD of each assay.	E	No applicable.
Sequence accession number	E	No applicable.
Location of amplicon	D	No applicable.
Amplicon length	E	No applicable.
In silico specificity screen (BLAST, etc)	E	No applicable.
Pseudogenes, retropseudogenes or other homologs?	D	No applicable.
Sequence alignment	D	No applicable.
Secondary structure analysis of amplicon	D	No applicable.
Location of each primer by exon or intron (if applicable)	E	No applicable.
What splice variants are targeted?	E	No applicable.
qPCR OLIGONUCLEOTIDES
Primer sequences	E	2.9 RT-qPCR Specific primers for the target genes were as follows. Gal-3 (93 bp): 5′-CTT CCA CTT TAA CCC ACG CTT CAA-3′ (forward), 5′-TGT CTT TCT TCC CTT CCC CAG TTA TT-3′ (reverse); α-SMA (177 bp): 5′-GGA GCA TCC GAC CTT GCT AA-3′ (forward), 5′-CCA TCT CCA GAG TCC AGC AC-3′ (reverse); COL-1 (167 bp): 5′-CAG TGG CGG TTA TGA CTT CAG-3′ (forward), 5′-GGC TGC GGA TGT TCT CAA TC-3′ (reverse); CTGF (1…
RTPrimerDB Identification Number	D
Probe sequences	D**
Location and identity of any modifications	E	No modifications were done.
Manufacturer of oligonucleotides	D
Purification method	D	2.9 RT-qPCR PAGE method
qPCR PROTOCOL
Complete reaction conditions	E	2.9 RT-qPCR RT-qPCR was performed using an SYBR Green Master Mix equipment (Bio-Rad, Hercules, CA, USA) in 20ul reaction volumes. In brief, each reaction was comprised of 2ul of the cDNA solution,10ul of SYBR Green PCR Mix, ,1.6ul of primers,0.4ul of ROX Reference Dye II and 6ul of nuclease-free water. All qPCR reactions were performed on ABI 7500 Real-Time PCR System (Applied Blosystems, USA),us…
Reaction volume and amount of cDNA/DNA	E	2.9 RT-qPCR Reaction volume: 20ul; amount of cDNA: 2ul.
Primer, (probe), Mg++ and dNTP concentrations	E	2.9 RT-qPCR 0.4uM Primers; 2 mM MgCl2;0.2 mM dNTP
Polymerase identity and concentration	E	2.9 RT-qPCR TakaRa Ex Tag HS
Buffer/kit identity and manufacturer	E	2.9 RT-qPCR TakaRa
Exact chemical constitution of the buffer	D
Additives (SYBR Green I, DMSO, etc.)	E	2.9 RT-qPCR SYBR Green I
Manufacturer of plates/tubes and catalog number	D	2.9 RT-qPCR PCR Strip Tubes (PCR-0208-C) and PCR Strip Caps (PCR-2CP-RT-C), both provided by Axygen.
Complete thermocycling parameters	E	2.9 RT-qPCR Initial denaturation :95°C for 30 s, followed by 40 cycles at 95°C for 5 s and 60°C for 34 s.
Reaction setup (manual/robotic)	D	2.9 RT-qPCR Manual
Manufacturer of qPCR instrument	E	2.9 RT-qPCR ABI 7500 Real-Time PCR Systerm (Applied Biosysterns, USA)
qPCR VALIDATION
Evidence of optimisation (from gradients)	D
Specificity (gel, sequence, melt, or digest)	E	2.9 RT-qPCR Gene-specific amplification was confirmed by a single band in 2% agarose gel electrophoresis stained with ethidium bromide. No template co0ntrols were run for each genge to fetect unspecific amplification and primei dimeization.
For SYBR Green I, Cq of the NTC	E	2.9 RT-qPCR The signal of the amplification plot was very late (Cq＞38) and therefore there was a high Cq value difference between the negative control and all the cDNA samples.
Standard curves with slope and y-intercept	E
PCR efficiency calculated from slope	E	2.9 RT-qPCR Gal-3: 96.3%; α-SMA : 93.2%; COL-1 : 97.2%; CTGF: 94.7%; GAPDH: 98.5%
Confidence interval for PCR efficiency or standard error	D
r2 of standard curve	E
Linear dynamic range	E	2.9 RT-qPCR In average, linear dynamic range was considered taking into account the linearity of the standard curves; from 1/10 dilution of cDNA to 1/1000 dilution.
Cq variation at lower limit	E	Not Applicable
Confidence intervals throughout range	D
Evidence for limit of detection	E	Not Applicable
If multiplex, efficiency and LOD of each assay.	E	Not Applicable
DATA ANALYSIS
qPCR analysis program (source, version)	E	2.9 RT-qPCR Quantification software version 2.1 (Applied biosysterms, USA)
Cq method determination	E	2.9 RT-qPCR The threshold was defined as the fractional cycle number at which the fluorescence exceeded the given threshold and was calculated using SDS Relative Quantification software version 2.1 using the automatic baseline setting.
Outlier identification and disposition	E	miRNA with the Cq values greater than 40 were defined the Cq values of 40.
Results of NTCs	E	The signal of the amplification plot was very late (Cq＞38) and therefore there was a high Cq value difference between the negative control and all the cDNA samples.
Justification of number and choice of reference genes	E	2.9 RT-qPCR RefFinder, a web-based comprehensive tool, was then utilized to evaluate and screen the optimal reference gene for tissue miRNAs analysis.
Description of normalisation method	E	Described in text.
Number and concordance of biological replicates	D
Number and stage (RT or qPCR) of technical replicates	E	2.9 RT-qPCR qPCR reactions were performed in triplicate.
Repeatability (intra-assay variation)	E	2.9 RT-qPCR Mean standard deviation of tiplicates: less than 0.10
Reproducibility (inter-assay variation, %CV)	D
Power analysis	D
Statistical methods for result significance	E	2.10 Statistical Analysis Data from three independent experiments were displayed as means ± standard deviation (SD). The two groups were compared with an unpaired Student's t-test. The one-way analysis of variance (ANOVA) followed by Least Significant Difference (LSD) post-hoc t-tests was done conducting for pairwise comparisons between groups. A p < 0.05 was regarded as statistically significant.
Software (source, version)	E	2.10 Statistical Analysis The statistical analyses were conducted using version 26.0 of IBM SPSS Statistics
Cq or raw data submission using RDML	D
Table 1. MIQE checklist for authors, reviewers and editors. All essential information (E) must be submitted with the manuscript. Desirable
information (D) should be submitted if available. If using primers obtained from RTPrimerDB, information on qPCR target, oligonucleotides,
protocols and validation is available from that source.
*: Assessing the absence of DNA using a no RT assay is essential when first extracting RNA. Once the sample has been validated as
RDNA-free, inclusion of a no-RT control is desirable, but no longer essential.
**: Disclosure of the probe sequence is highly desirable and strongly encouraged. However, since not all commercial pre-designed assay
vendors provide this information, it cannot be an essential requirement. Use of such assays is advised against.
